# Supplementary material for: Psychosocial Impact of COVID-19 on Intensive Care Unit Personnel: A Repeated Cross-Sectional Survey Assessment Before, During, and After the First Peak
Source: Healthcare (Basel). 2026 Apr 25;14(9):1154. doi: 10.3390/healthcare14091154 (PMC13163874; doi:10.3390/healthcare14091154)
Supplement: Supplementary file 1 [file healthcare-14-01154-s001.zip]

Archive with 12 entries (12 files):
- S1.pdf
- S10.tiff
- S11.tiff
- S12.pdf
- S2.pdf
- S3.pdf
- S4.pdf
- S5.pdf
- S6.pdf
- S7.tiff
- S8.tiff
- S9.tiff
